# Supplementary material for: Duplication and expression of Sox genes in spiders
Source: BMC Evol Biol. 2018 Dec 27;18:205. doi: 10.1186/s12862-018-1337-4 (PMC6307133; doi:10.1186/s12862-018-1337-4)
Supplement: Supplementary file 1 — Table S1. HMG-domain and, where available, full-length protein sequences from D. melanogaster, P. tepidariorum, S. mimosarum and M. musculus. Gene indicates the proposed names (or defined names for mouse). DB_Name indicates gene or gene model name from databases. DB_ID is the gene or protein accession. Scaffold indicates chromosome or genomic scaffold location. Annotation is the designation from spider annotations. (XLSX 53 kb) [file 12862_2018_1337_MOESM1_ESM.xlsx]

## Sheet: Sheet1
Organism	Gene	DB_Name	DB_ID	Scaffold	Annotation	HMG Domain Sequence	Full Length Sequence
D. melanogaster	SoxN	SoxN	FBgn0029123	chr2L		RVKRPMNAFMVWSRGQRRKMASDNPKMHNSEISKRLGAQWKDLSESEKRPFIDEAKRLRAVHMKEHPDYKYRPRRKTK	MLTMESDMKGSLLHATMPPHHTSAALHGHAASPYSALAPLMNLGQSHLTHSQLSHHNHHHHHMSAHIAASQSPNPLSSLQSSMANTLNGSQVGQQQQQQQQQQSSPLHSSSELSPTQSSIGSHHMTSPVSHQQHTQQQQHGQQQHLGAGSALSSLTGGSSNNNNNSATANKNQQHADRVKRPMNAFMVWSRGQRRKMASDNPKMHNSEISKRLGAQWKDLSESEKRPFIDEAKRLRAVHMKEHPDYKYRPRRKTKTLTKTKEKYPMGGLMPGQTVGGGAPGEPVTPTRVQGQPGQNQSLNGSGGSAAAAAAAAAAAAQQARQDMYQMNAPNGYMPNGYMMHADPAGAAAYQTSYMGQHYAAQRYDMGHMYNNGYAMYQTVSGGQTSPYGSSLQQPGSPS…
D. melanogaster	Dichaete	Dichaete	FBgn0000411	chr3L		HIKRPMNAFMVWSRLQRRQIAKDNPKMHNSEISKRLGAEWKLLAESEKRPFIDEAKRLRALHMKEHPDYKYRPRRKPK	MATLSTHPNYGFHLGQAQGLEDYAPQSQLQLSPGMDMDIKRVLHYSQSLAAMGGSPNGPAGQGVNGSSGMGHHMSSHMTPHHMHQAVSAQQTLSPNSSIGSAGSLGSQSSLGSNGSGLNSSSGHQSAGMHSLATSPGQEGHIKRPMNAFMVWSRLQRRQIAKDNPKMHNSEISKRLGAEWKLLAESEKRPFIDEAKRLRALHMKEHPDYKYRPRRKPKNPLTAGPQGGLQMQAGGMGQQKLGAGPGAGAGGYNPFHQLPPYFAPSHHLDQGYPVPYFGGFDPLALSKLHQSQAAAAAAVNNQGQQQGQAPPQLPPTSLSSFYSGIYSGISAPSLYAAHSANAAGLYPSSSTSSPGSSPGTITPNGMDGSMDSALRRPVPVLY
D. melanogaster	Sox21a	Sox21a	FBgn0036411	chr3L		HIKRPMNAFMVWSRGQRRKMAQDNPKMHNSEISKRLGAEWKLLTEGQKRPFIDEAKRLRALHMKEHPDYKYRPRRKPK	MTSISALLHRSHSHSNGYTSSGSSNHSHSSSLSPQLPGINLGLGMVGGLGMGMSVGVGSGSGNTTPPPMPPADLAVPPAAPTPVAPKMHQHTHHHGNSHHNAPTSHSNSNTGSHHNSHDHIKRPMNAFMVWSRGQRRKMAQDNPKMHNSEISKRLGAEWKLLTEGQKRPFIDEAKRLRALHMKEHPDYKYRPRRKPKTLNKSPVPGGGGGGGGGGANGGVNAGGAGNSGPSGPGSVGSPKDMQPQLSPLGQSLPHLHGHPHQSPYQSHPHHPHPHPHHVQLAAATLSAKYGFGSPLELSLPRLPNAFPGLAHYPLDPTLALDLQARLQAMYAGSIYHPWRYLPLISPETPPSPPSSSGTGISSYGCVKSEKSSPNAVVASAASPPNIIXPTPLRFGAGT…
D. melanogaster	Sox21b	Sox21b	FBgn0042630	chr3L		HIKRPMNAFMVWSRLQRRKIAQDNPKMHNSEISKRLGAEWKLLTEEEKRPFIDEAKRLRAMHMKEHPDYKYRPRRKPK	MMERLSTHLSLTGLSLAHPLQTHLGSGGGTHHLGQLAAAVHQQQQQQQQSDQGLGHSHHLHGQQLSLNHQHHHPHQSPQHQQQHQHHPCSSNSSNGSPNGSTGLGLHPHSALHLAHHHSQLHQHHPAGQQQQHSQPPVSSSSTSHHSQSQALSHQTHSNGSSQLGGGSASGAGSVAGGAANSHHSAPASSSVMAAAAAAHLHHNSQASPISNLHQNMGSLMNSGSSASDVFFSLMIQNTTKRQNEEHIKRPMNAFMVWSRLQRRKIAQDNPKMHNSEISKRLGAEWKLLTEEEKRPFIDEAKRLRAMHMKEHPDYKYRPRRKPKALRRDGYPYPMPYPSVPVEALRAGITPGYFAPGPTAAAYHLGSHLGQTSTPTTTQATLSGQMDKFALERSSYLSN…
D. melanogaster	SoxC	Sox14	FBgn0005612	chr2R		HIKRPMNAFMVWSQMERRKICERTPDLHNAEISKELGRRWQLLSKDDKQPYIIEAEKLRKLHMIEYPNYKYRPQKKQT	MIAKPNQATTEPPLSLRPGTVPTVPATTPARPATITIQRRHPAPKADSTPHTLPPFSPSPSPASSPSPAPAQTPGAQKTQSQAAITHPAAVASPSAPVAAAAPKTPKTPEPRSTHTHTHTHSQHFSPPPRESEMDGERSPSHSGHEMTLSMDGIDSSLVFGSARVPVNSSTPYSDATRTKKHSPGHIKRPMNAFMVWSQMERRKICERTPDLHNAEISKELGRRWQLLSKDDKQPYIIEAEKLRKLHMIEYPNYKYRPQKKQTRSPGSLKPNQDADGCEARNDTTNNNNSLTTLAINGTTTAGRKSKRSTSTCQSGSASKRLRNDSGDTSSKPKYEVKMESAEQLNSADIILPSADNLISYQSSEYLPLSTLSNADCDEKLHSELSSGPLESRENLSEV…
D. melanogaster	SoxD	Sox102F	FBgn0039938	Chr4		HIKRPMNAFMVWAKDERRKILKACPDMHNSNISKILGARWKAMSNADKQPYYEEQSRLSKLHMEQHPDYRYRPRPKRT	MKPPGEDQTNEKEHSDLGMIKQLQLIRNRILSQAHYDSMTDIDASAQQQQQLQNVQRLQHESCLQELHNHLSSQYGAVRFTAANPQHQNQQAVSVSSGNLMPFLPAFLQPPMPNAQQLLQLIPGHENAQSVPTHHHSHPQSEAFSTHKMALAPMWSTAAVAAAHIQAALAAAAVAAANNNKNSSHFSNNTNIVGLATRGNELLNTDSDPQMEIGETRRGGNGGSCRSRPESPTYENPPYEILSYSHNTPPESPHGRTADCSKNFSPSPTDNLSIASVSEAQDSEMDAPLNLSKPKGSPSSSPNSSSQRDHCENLTPVVSSPPLSWHQGQPHYAEIELPLLKSHGRVWNSAVACSGGSRATRVSRDSVNSCGTNSERSAALDPESLNSGQLGPVPASPSS…
D.melanogaster	SoxE	Sox100B	FBgn0024288	Chr3R		HIKRPMNAFMVWAQAARRVMSKQYPHLQNSELSKSLGKLWKNLKDSDKKPFMEFAEKLRMTHKQEHPDYKYQPRRKKA	MSDSSSSNCSKDRAKPVETLVLANYALKAEQKKAQGQGGRKEDERITTAVMKVLEGYDWNLVQASAKAPTDRKKEHIKRPMNAFMVWAQAARRVMSKQYPHLQNSELSKSLGKLWKNLKDSDKKPFMEFAEKLRMTHKQEHPDYKYQPRRKKARVLPSQQSGEGGSPGPEMTLSATMGSSGKPRSSNSNGQRRAGKGNAAADLGSCASTISHANVGSNSSDVFSNEAFMKSLNSACAASLMEQSLIETGLDSPCSTASSMSSLTPPATPYNVAPSNAKASAANNPSLLLRQLSEPVANAGDGYGVLLEAGREYVAIGEVNYQGQSAGVQSGAEGGGAGQEMDFLENINGYGGYTGSRVSYPAYSYPANGGHFATEEQQQQQALQASEALNYKPAAADID…
D.melanogaster	SoxF	Sox15	FBgn0005613	chr2R		RIRRPMNAFMVWAKIERKKLADENPDLHNADLSKMLGKKWRSLTPQDRRPYVEEAERLRVIHMTEHPNYKYRPRRRKQ	MEPSYDHEHPHHLLTNYNSKKYPHVSRTPEYSHSTGSDYPEHGGYLTDGRLMHESNSDAGIYHVRQGSEHSSPSLHSPAIQSSGYENEHLNEAVLAAHSHSHSPMPMVSSAYVGGGTASGSLINSNIPLLGGGGNSVLNKFLSHPHAGMVGGGTGQMEDCTSHSPIEAASMWSYDYKGDLCAPNCGYLERHKPLPADLKYRPGGTQSKSAKESRIRRPMNAFMVWAKIERKKLADENPDLHNADLSKMLGKKWRSLTPQDRRPYVEEAERLRVIHMTEHPNYKYRPRRRKQSKLRAMQPGGKEQSESSPNPGTGGSKSNPKLATPPLATASSSYTTPTDESTCNSTNQNHGQSTPGGLYEQPLKPTYSPSSVDCYSNADSTEQIESLAANCPPALLNES…
P. tepidariorum	ptSoxN	LOC107457313	aug3.11061.t1	Scf5bK3_446	Sox-2	RVKRPMNAFMVWSRGQRRKMAQENPKMHNSEISKRLGAEWKLLSESDKRPFIDEAKRLRAVHMKEHPDYKYRPRRKTK	MDRDYSAYHFGMTHTGGLDPSDLKVGGGGMVPQHHSHATHPSQTHHHMTASHHSPTAMTNNQGHHQTSMGLTSNGGTGGGGNNNSGGNNNKKDAERVKRPMNAFMVWSRGQRRKMAQENPKMHNSEISKRLGAEWKLLSESDKRPFIDEAKRLRAVHMKEHPDYKYRPRRKTKTLMKKDNQFKMSGGLIPGDTRPSSGAVPQVGRDMYSINGYMPNGYPSMMHEAAAQAYNQHAAYNSHMSNTGLYSRYEVPQMHTPMTTSPSSMSIPYMNGNSSYSMPMSSYASMQSSQPMGGSIKAEPSSSGTSSPSSMPPIPISNSRPRCNNELQNMIMTYLPQNDASDPNGLNRLQMASHYPGVETLSSGTMPLSHM
P. tepidariorum	ptDichaete	LOC107449287	aug3.2665.t1	Scf5bK3_756	Sox-14-like	HVKRPMNAFMVWSRAQRRKIALENPKMHNSEISKRLGTEWKHLSEQEKRPFIEEAKRLRALHMKEHPDYKYKPRRKPK	GELHVKRPMNAFMVWSRAQRRKIALENPKMHNSEISKRLGTEWKHLSEQEKRPFIEEAKRLRALHMKEHPDYKYKPRRKPKTLMKKDRYPFPPLPYPIDYLGMNFPRSFFQAAPSSTGLPMPGLLPFSSSESIFASAPAPATSSAPTATVSRLSPTDDRTEPDGKLSSAGSSTPSDGSMLHPFKPLSSTNPYPTYNPAAAAAAAASFYSSLSLPVSPYFMPCGCGPSGPYGLGSSVPQSPGESSRHGPSAVVTSSTSSLVLNPFLRVSDCHSSYPASSRENQSEAPTPPGHSLPASQLLGLYSCYGRSKPPENGDL
P. tepidariorum	ptSox21a-1	LOC107449286	aug3.2666.t1	Scf5bK3_756	Sox-21-B-like	HVKRPMNAFMVWSRAQRRKMAQENPKMHNSEISKRLGAEWKLLTEPEKRPFIDEAKRLRAVHMREHPDYKYRPRRKPK	MTDSKQCDNDHVKRPMNAFMVWSRAQRRKMAQENPKMHNSEISKRLGAEWKLLTEPEKRPFIDEAKRLRAVHMREHPDYKYRPRRKPKPPSPKKDSFFPLDPRIMLRPLESEKALTARTFQYPPPDPAGYVYGPSFGEHLKKMGEFSTSSYMGTPPSIYPDSPFPPTFPSFVYPGAYRSFGAYPPCFPGHPQDFIHSYPYYHLLKQERPLVITPPSSSPPVITTPPSP
P. tepidariorum	ptSox21a-2	LOC107457229	aug3.10998.t1	Scf5bK3_235	Sox-21-B-like	HVKRPMNAFMVWSRGQRRKLAQENPKMHNSEISKRLGAEWKLLSEAEKRPFIDEAKRLRALHMKEHPDYKYRPRRKPK	MSCKNTGDHVKRPMNAFMVWSRGQRRKLAQENPKMHNSEISKRLGAEWKLLSEAEKRPFIDEAKRLRALHMKEHPDYKYRPRRKPKPLVKKESPYLPMGMTHSFPPPLEPLTSRYPHLAHHALESEKAVTARTFPLAPLPYVYSSMDSGLSKIRSDLGLVKHRDLTEGPMVPPPPPTTLYSTASSLLTSLSQSHAAAFGPPYSLCGCGPPTYFPTPGPLPSHHELRPPFTYLFVKPEDRYHRHSSPPTLPPSPIV
P. tepidariorum	ptSox21b-1	LOC107446220	aug3.24914.t1	Scf5bK3_5861	Sox-14-like	RIRRPMNAFMVWSRAQRRKIALEHPKMHNSEISKRLGVEWKQLDENEKRPFIDEAKRLRQEHMRLHPDYKYRPRRKPK	MMQAPQIVQNGGMISHMNNMMGLHMNEANNHSAPVPSVKEKQQERIRRPMNAFMVWSRAQRRKIALEHPKMHNSEISKRLGVEWKQLDENEKRPFIDEAKRLRQEHMRLHPDYKYRPRRKPKPAAKPAEPVMPYGVPYYPAFNQRTFMAPQVGVYDAENRAALVNASYPMHFPSYAASGYPASSESSPGAVDFQHNQVSGSAALYHRMYSQPVNQGMFNSDLYNRNEKSNGSSSPSDQHHQNSSPIPAEPIHTPPTVSSGLNLPYATKSEMPAISSSYNMPLGYSSQTYNSAMLTPPSSNSPNQHNIISPGPSIKTEMDNQNSSPSAPAQQNPTSVFPVPPSMSYFTSPEFWPSTTTPSVVNPYPFYMSQGRGMPLQM
P. tepidariorum	ptSox21b-2	LOC107453877	aug3.5850.t1	Scf5bK3_642	SOX-21-Like	RIRRPMNAFIIWSRVQRRRIARENPQLHNSEISKRLGVEWKQMNENEKRPFINEAEHLRQEHLRLYPDYKYRPRRKPK	MDIRNFEMNFPHLYNTEGLQINETNNHSGTVLSVKEKQQERIRRPMNAFIIWSRVQRRRIARENPQLHNSEISKRLGVEWKQMNENEKRPFINEAEHLRQEHLRLYPDYKYRPRRKPKSAAAIAEPAMPYGVPYYAAFNQRTFMAPQI
P. tepidariorum	ptSoxC-1	LOC107455997	aug3.g8208.t1	Scf5bK3_5502	SOX-14	HVKRPMNAFMVWSQIERRRICEEQPDMHNAEISKRLGMMWRLLDEDQRKPFVEEADRLRQLHQIQYPDYKYRPRKKKA	MGELFDITMSYQQCGRNYSASNKKYPAFGSLTVNQNSKTPYSDATRCKKKSSHVKRPMNAFMVWSQIERRRICEEQPDMHNAEISKRLGMMWRLLDEDQRKPFVEEADRLRQLHQIQYPDYKYRPRKKKALPPVKPTKTKSNSAVNRTSAATIIIANSRHGVGKLVQRGVKQIRNCEENRNRVKLCSTSFKLKLLEKKIKKSDSETKYSPVTKYVPVTNVQSDASSDASSPEPAQEPVVYKKPVTTTLTKAPSTVTSSLMSVFTPVSVKVEPHSSESDYNSSSSPIPSSSGSSSTFDDLPDISDLTDMLECPANWNSVLDNEPLPIDLDNTPLPLDIPDYSSIFGSDFLDSNGLSNLCLNDNSRWDLLINGA
P. tepidariorum	ptSoxC-2	LOC107438244	aug3.g12938.t1	Scf5bK3_250	SOX-11	HVKRPMNPFMIWSQIERRKIMDQNPGIPSPEISVQLGKRWKMLTNQERIPFAKEAERLRKLHSQEFPDYKFSPKPKKK	MDAADDNIDWREASDSLKDDIESRTPYTDAVKCKKPVNHVKRPMNPFMIWSQIERRKIMDQNPGIPSPEISVQLGKRWKMLTNQERIPFAKEAERLRKLHSQEFPDYKFSPKPKKKKTPKLKADLKFSKNKRVSTPGNLEKSDEKFIARNNLVALKDRIIEKCESVDKSGSKFTYYYSKPATSVSSDIKEKLENPEEEKFLSLESEQIQAAGTSKKSSKKVSRKNKFSKITTEGKLVWDSLMEVDIATLSSKKTLPPRLQIDGCLTSGSIAALSCYRDDWAAAFDYLTDKVLQSSKNICEEIDNISKQYGEALEGKNNAYLTEPLEFNIPDINKELGKKWKDPNFGLKFST
P. tepidariorum	ptSoxD-1	LOC107455833	aug3.g8073.t1	Scf5bK3_1364	SOX-5-like	HIKRPMNAFMVWAKDERRKILKACPDMHNSNISKILGARWKAMTNSEKQPYYEEQSRLSRLHMEKHPDYRYRPRPKRT	MSSKRKSPPTKLPADGLQNEDLQSEIEDIFRADLEDEQNAESKELLNNNNTFDSFKVRHRRASLDQDSCDSLASDGMILTSSRKHRLLLSVSSTRSETTTDSDSESCLNNSFACDFLQKPPLLENNGPHNSQIHYPSQQEIIFSPDQGKRTMDDVLRRLTTSSSGENEYFNTSPSIRIPPAINEAPLSMMESDCLRLALSGDNIKEKERCLTDMINQLQHLKEQLVTQQQERPIFQYKEKELRQQLKNRVNGDGKNLTEAQFPSTLLISDASPNNLSQASTPSHKSAANSDSPIMQHWGLIPSPLTNYAPSSGSDTPLNLSKPKNSSQALDSASTAPVFTSSHSVVSLAGSTVAGLLPPSYPMAQSFLANPFFQARGNSHLVAHPAALSVGPLMKESSL…
P. tepidariorum	ptSoxD-2	LOC107438641	aug3.g13250.t1	Scf5bK3_50	Sox-6	HIKRPMNAFMVWAKDERRKILKACPDMHNSNISKILGARWKAMSNGEKQPYYEEQSRLSKLHMEKHPDYRYRPRPKRT	MSSKRKSPPTKFTPDDLSNGVHHHRVASDFLDAHHTPNFFNTPPIPEVEENPLNLQKQESLSDNRLQYSFDEEEDEEEEENFLDNMTSSPPSESCSPYPSRLADQDSDCTSSDPEARLDSAMATNSSSVFPHTSRKQRLLQSVSGKERHTGDSESDSDPGCYSGSECGLSGSAEQRLASPGQSRTMETVPSPGSSHHSDLGNGRPPNRRSMDDVVKKLTSKMHNSATLNENTYGHCLTQQASLGPESECRQHTNGDRRSEDRLERVLMESEDLKVTLRKKLSNDSVDQQQILTNLINRLEEMKSQLAQEQQQKQMAENLERNSAEQRERQALIERQQQQLFHQEQQIHELERQINGNSINKGMMGSYLPMFDGSHLTLNPPTSSAGPLRPQPTTAINRR…
P. tepidariorum	ptSoxE-1	LOC107445624	aug3.g18651.t1	Scf5bK3_3958	SOX-9-like	YVKRPMNAFMVWAQAARRKLADQYPHLHNAELSKTLGKLWRLLNEDDKRPFVEEAERLRIIHKREHPDYKYQPRRKSS	MNPEEPDDSGTYPASIRAAVSRVLRGYDWSVVPAPVKSGSNGVGGDRRKPYVKRPMNAFMVWAQAARRKLADQYPHLHNAELSKTLGKLWRLLNEDDKRPFVEEAERLRIIHKREHPDYKYQPRRKKSSKSGNEKPQQPAGQANTAIVFRSLKYSDSSDSNSMKMENISGAPSSPPTPPCSPPLEELTTLNRRLKLDGNAFEQQPIDFSYVDVGQLTREAMDNLDESELDQYLPPVNLRQYTGLVPPLIDDFLGPYPVNTASYVGGGSLMDEQWTCF
P. tepidariorum	ptSoxE-2	LOC107444744	aug3.g816.t1	Scf5bK3_306	SOX-8	HVKRPMNAFMVWAQAARRKLADQYPHLHNAELSKTLGKLWRVLGDDEKKPFIEEAERLRCKHKKDYPDYKYQPRRRKP	MMDRDDCKHEYDDDLDNASSSGGSPSNCDGLSPESGHGGMADALDANPRIQAAVSKVLQSYDWSLVAKTSRLSSGDKRKSHVKRPMNAFMVWAQAARRKLADQYPHLHNAELSKTLGKLWRVLGDDEKKPFIEEAERLRCKHKKDYPDYKYQPRRRKPPKSSSTFISQEKSSSVDHLTATAPEPCQPEPLHESSKYYSSALHGSSRTSGSPPTPPTTPLQAGAAGSRYSTQHHLREDHPSQHVGHSISELTNRGHEHNNNSGLSSPTIGVTSNSIIPTTSSSRNGPCKYATTTVLESSTTSVSPNGATLGPPPPTADPYVHFGLAPPGAPHHQYAHHLQPPGPPGPPAWNRFTEQFSQRVGCLPSGAAPRDHHHLSGNEHHLLGDLDKTTSGVAGSAGQ…
P. tepidariorum	ptSoxF-1	LOC107446198	aug3.g18997.t1	Scf5bK3_258		RIRRPMNAFMVWAKSERKRLADENPDMHNADLSKLLGKRWRSLTPAERQPYVQEAERLRQQHQKDYPHYKYRPRRRKS	MYNGVSYHNNDEGWGMVYPHYYKYDSYTDENPMKSAWAPSEGGGGGGGTSDDSLPPAMDADEDPESPMPVQASKSGGRASGGGKAATNAALEQRIRRPMNAFMVWAKSERKRLADENPDMHNADLSKLLGKRWRSLTPAERQPYVQEAERLRQQHQKDYPHYKYRPRRRKSTKRATTAPPTKGAQNSSASQAAGSTGTPSPRSMYPNGYNSSYESPMVYTPQQTTNINLNTMGRIGFQNQSPNCDFFGVQTPECSPNGSPDNDGTLGGKFIKREASFGFEYPQEKNPNSRLETVRSLPTPDMSPPQNEQDLCNRLAMQRKEVSQGRASNDTLIQLMSQFGGTSNYLKDIRPPYRLPMRLATSTLQALSAASNNSVYTFSESGQPTLVQSVSGADNQRRD…
P. tepidariorum	ptSoxF-2	LOC107454275	aug3.g24008.t1	Scf5bK3_56	SOX-4-like	RIRRPMNAFMVWAKVERKRLADENPDLHNADLSKMLGKKWRGLSHDDRRPYVEEAERLRVQHMHDYPNYKYRPRRRKN	MSAFQQDPPPNDPGSPFHPQDMSGMMELYPRDYSGSPGTSRQQQGSPVAGYYLAGGSPYARGWPQQQGDYQGMVQYGVPDETGWLPDGAYGLARINSAPADLSSMEAPPASELGRYSGDGAVNEPGSSPVHDVVGSPLAAAESPVDVPSTAGKGGRASQEQRIRRPMNAFMVWAKVERKRLADENPDLHNADLSKMLGKKWRGLSHDDRRPYVEEAERLRVQHMHDYPNYKYRPRRRKNTKRGSVRKGNVAAPESPPLMAMPFPAPSPSYSFPQGNSHLMGGYSGNGRSSSMGGMDVCGLQTPDSSPHGSPCSEANVARRMDGYRYPEFMGMPISNSNSQPTTNGELTGSSNVSPDSIRSLPTPEMSPIDRDQDGFMFQKEGGNAETGRREGNENPVSQ…
P. tepidariorum	ptSoxB-like			Scf5bK3_642		RIRRPMNAFMIWSRVQRRRIARENPQLHNSEITKRLGVEWKQMDENEKRPFINEAEHLRQEHRRLHPDYKTSIVPDEN
S. mimosarum	smSoxN	KFM68667	X975_22670	KK116751 scaffold2179	SOX-2	RVKRPMNAFMVWSRGQRRKMAQENPKMHNSEISKRLGAEWKLLSEAEKRPFIDEAKRLRAVHMKEHPDYKYRPRRKTK	MDRDYTTAYHFGVTHTGGLDPSELKVGGGGMGPPHHPHGGHHPGSHHLAASHHSPSSNTSSNNQGHQGGMGPNSNGNSGGNNSGGNSNKKDIERVKRPMNAFMVWSRGQRRKMAQENPKMHNSEISKRLGAEWKLLSEAEKRPFIDEAKRLRAVHMKEHPDYKYRPRRKTKTLMKKDKYPLTGGLLPGDTRSPAASVPQVSRDMYQMNGYMPNGYPTMMHEAAHAYQQHAAGYGSQMSTSGLYSRYDHMTQMHNPMTTAASSMPVPYMNGSSSYSVPMTSYSSMQSGQPMGGIKAEPSSSGQNSPSAMATAAIAAASRRGCNSDLRDMISMYLPGDSGDPNAVQNRLQMQTHYPGTESISSGTMPLTHM
S. mimosarum	smDichaete	KFM78367	X975_12768	KK120487 scaffold11266	SOX-21	HVKRPMNAFMVWSRAQRRKIALENPKMHNSEISKRLGTEWKHLSESEKRPFIEEAKRLRALHMKEHPDYKYKPRRKPK	MSLPTTRHTATGEVHVKRPMNAFMVWSRAQRRKIALENPKMHNSEISKRLGTEWKHLSESEKRPFIEEAKRLRALHMKEHPDYKYKPRRKPKTLLKKDRFPFPLPYMSTPIDYLGMNFSRSFFPAAPSSAGLPMPGLLPFSSSDSIFASAPAVVTSSAPSATVSRLSPSEDRTDQDGKLSSAGSSTPSDASLLHPFKPLSSTSPYPAYSPAAAAAAAASLYSGLSLPVSPYFMPCGCGPSGPYGLGSSVPQSPGDSARHGASAVVTSSAGSLVLNPFLRVSDCHPAYPSTSRDNHSDAQTPPGHSLPASQLLGLYSCLGRPKPSENGDL
S. mimosarum	smSox21a-1	KFM73854	X975_10364	KK118790 scaffold4062	Sox-14	HVKRPMNAFMVWSRGQRRKMAQENPKMHNSEISKRLGAEWKQLTELEKRPFIDEAKRLRALHMKEHPDYKYRPRRKPK	MADLTKMTCSNDHVKRPMNAFMVWSRGQRRKMAQENPKMHNSEISKRLGAEWKQLTELEKRPFIDEAKRLRALHMKEHPDYKYRPRRKPKPASAKKDTSHFFSLPPLDPLTRYTFGGSPLDSEKAATARTFPLSLPAPSPYYSPTLGEQLKKNGDFSPASPYLASPTSLYSSAAASSILSSLSYSRAFGSPYGLCGCPPTYLPTPPQDLRSPFSYLFLKPDERRYPSPPAISASSLM
S. mimosarum	smSox21a-2	KFM71024	X975_16693	KK117635 scaffold6161	Sox-2	HVKRPMNAFMVWSRGQRRKLAQENPKMHNSEISKRLGAEWKLLSEAEKRPFIDEAKRLRALHMKEHPDYKYRPRRKPK	MSCKSTGDHVKRPMNAFMVWSRGQRRKLAQENPKMHNSEISKRLGAEWKLLSEAEKRPFIDEAKRLRALHMKEHPDYKYRPRRKPKPLVKKETAYLPMGMTHPFPPPLEPLTTRYPHITHHSLESEKAVTARTFPLTPLPYVYSSVDSGLPKLRPDLGLVKHRDLSESPLVPPPTTLYSTASSLLTSLSQSHAAAFVPPYSLCGCGPPTYFPSPGPLPTHHELRSPFAYLFVKPEDRFHRHSSPPTLP
S. mimosarum	smSox21b	KFM58837	X975_14488	KK112918 scaffold191	Sox-14	HIRRPMNAFMVWSRAQRKKIAVEHPKMHNSEISKRLGAEWKQLSAEEKRPFIDEAKRLREQHMRDHPDYKYRPRRKPK	MQSTSMLHMMGNNLQHSHSIPTSNGASNKNQSPHIRRPMNAFMVWSRAQRKKIAVEHPKMHNSEISKRLGAEWKQLSAEEKRPFIDEAKRLREQHMRDHPDYKYRPRRKPKPAVKPSETVLPYSLPYLHQPMDPRWSSQVAAYDSENRPVISTSLAQYAMPFPPYNTPSTYTSDHSDVLHGTMVQAQQQNVSNMQAYKFFPYSNQSAFSQDMLNRGESNSNASSPSMQQTVHSRTSPSISSPEQNHLATPSPAPSERIPMPHPSGMNYSSMNLRPEMMSSHPNAMPQFMSPYQYPSYPAANSPPTPSDASSHGSAPVEDISNVSVKSEIPETSPSSSAGYHPSSAGYGFPPVYGMSMDCLTGTVNTYPLFMSNSALCSRGILQSQQQ
S. mimosarum	smSoxC-1	KFM62555	X975_25880	KK114489 scaffold2754	SOX14	HVKRPMNAFMVWSQMERRKICQEQPDMHNAEISKKLGKAWKELPPEDKKLYIEEADRLREMHSKQYPDYKYRPRKKSK	MTPAIMDGTSLLSSQFNSRSPAFAKKFEIFGSLRVNANSRTPYTDATQCKKQTNHVKRPMNAFMVWSQMERRKICQEQPDMHNAEISKKLGKAWKELPPEDKKLYIEEADRLREMHSKQYPDYKYRPRKKSKPNPKVDKTKTHNTASSSIVVLQNKHSAAGKSSSRAKHARTSINLSAQLGPNSNASNVYPNRMKLKLATKDVKKLKNSVRVSKHVPTSTARLTPPPSSPSSDEGSHLDVTNYYSDHHSLYSKKPVITIKQEPSSTITSSTVTTTTNSSVLTSFPISIKTEPSSDECVSSSMSSASSSVSNSSGITNELSDLDISDLSDMTSLLDSTWGNFNLTPITDIESSTSPFDFPDYVNPVEYSDLGGIDDIWSSGLLGCDTSILDC
S. mimosarum	smSoxC-2	KFM81033	X975_23564	KK121688 scaffold4648	SOX14	HIKRPMNAFMVWSQFERKKILEHQPDMHHAEISKLLGKRWKLLTKEQRQPFIEEADRLRHLHMKEYPGYKYAPRKRVK	MISMANTVLLVNCAIMANTESKDTSNNTEILNNENYQFGSLSVYSNSSTPYTDATKCKKTAKHIKRPMNAFMVWSQFERKKILEHQPDMHHAEISKLLGKRWKLLTKEQRQPFIEEADRLRHLHMKEYPGYKYAPRKRVKIKKTSHSKLTVTIINNKSNSKSTNASQSKAIGSCVDKTFSDEYDLKLTINKKFQNKLQAAIASRCKINPLTIEKISESVQSLSAESTEKENNSVSPTENVTNHELRNKSPKKLHNKEFLSAGHICAAAYASKDKWAETYDNLSERTFQQAEEIKKELKLLVGEYYTLTAGDKYSSLPFELSDSDDDGICEVTDDLI
S. mimosarum	smSoxC-3	KFM81034	X975_23565	KK121688 scaffold4648	SOX14	HIKRPMNAFMVWCKIERKKMFEQQPDMHHAEISKSLGKRWKLLTKEQRQPFLEEADRLRHLHMKEYPGYKYSPKKRGK	MANAEIKDTLITETYQFGSLSVYSNSSTPYTDATKCKKIVKHIKRPMNAFMVWCKIERKKMFEQQPDMHHAEISKSLGKRWKLLTKEQRQPFLEEADRLRHLHMKEYPGYKYSPKKRGKFSTKWTNASPSKAVGFCVDKTFSGDECALTLTINNKIRNKLQAAIVSRCKINPLAVEKISDSVQSLSTEESVEKENNSVSPTENVTNHELGNKSSKKIHNKEFLSAGHICAAAYASKDKWAETYDNLTERTFQQAE
S. mimosarum	smSoxD-1	KFM66970	X975_17223	KK116155 scaffold4637	Sox-6	HIKRPMNAFMVWAKDERRKILKACPDMHNSNISKILGARWKAMSNGEKQPYYEEQSRLSKLHMEKHPDYRYRPRPKRT	MDSEAIKAALSEKSISDKERVITEMIAHLQQMREQILAQQQQREMEQNNERNSVLEKERQELIERQQQQLFHQQQQIQELQCQINGHPMAKAMMGSFIPSFETPHPAMSPPGPIRPMPTTAGMRPDNTGLAVAQQWIPSQVLSPSPSISGSDLDTESDAPLNLSKPKHAKGSSRRTSRSPGNEMKVCERGSPMSPSSLQQHRNQNMAEMAAMAHHMLRGPASIPIPPSAYLPGAYTAMPLHLRQSAVISQQDKMKELSQPIPSSHIPQHGGAFQNFNLHMYLSQCMNPHDPCDIAPPTLDSTEKKHDTHLASSPSKLVGAKIIRQTKKEGESKPHIKRPMNAFMVWAKDERRKILKACPDMHNSNISKILGARWKAMSNGEKQPYYEEQSRLSKLHMEK…
S. mimosarum	smSoxE-1	KFM81451	X975_10807	KK121864 scaffold928	Sox-9	VKRPMNAFMVWAQAARRKLADQYPHLHNAELSKTLGKLFRLLNEEDKRPFVEEAERLRLIHKREHPDYKYQPRRKKTS	MDPRISAEESDDTNGLDSGSYPASIRAAVSRVLRGYDWSVVPAPVRSGQGNGAGGDRRKPYVKRPMNAFMVWAQAARRKLADQYPHLHNAELSKTLGKLWRLLNEEDKRPFVEEAERLRLIHKREHPDYKYQPRRKKTSKSGNEKPQQPAGQANTAIVFRSLKYSDSDSNSVKTEHEGGAPSSPPTPPSSPPLEEVSPLNRRLKPDGSSYEQPIDFSYVDVGQLTREAMDNLDESELDQYLPPSSIRQYTGLVPPLVDDFGGPYPVNTASFVSSTAGEEHWTCF
S. mimosarum	smSoxE-2	KFM58735	X975_16527	KK112874 scaffold2931	Sox-9-B	HVKRPMNAFMVWAQAARRKLADQYPHLHNAELSKTLGKLWRVLGDDEKKPFIEEAERLRCKHKKDYPDYKYQPRRRKP	MDRDDCKHEYDDDLDAASSSGGSPGACDGLSPEGGHGGMADALDANPRIQAAVSKVLQSYDWSLVAKTSRQGGSDKRKPHVKRPMNAFMVWAQAARRKLADQYPHLHNAELSKTLGKLW
S. mimosarum	smSoxC-4			KK117271 scaffold3919		HIKRPMNAFMVWSQFQRKKILEHQPDMHHAEISKLLGKRWKLLTKEQRQPFIEEADRLRHLHMKEYPGYKYAPKKKE
S. mimosarum	smSoxD-2			KK113558 scaffold7572		HIKRPMNAFMVWAKDERRKILKACPDMHNSNISKILGARWKAMTNSEKQPYYEEQSRLSRLHMEKHPDYRYRPRPKRT
S. mimosarum	smSoxF			KK119712 scaffold44		RIRRPMNAFMVWAKSERKRLADENPDMHNADLSKLLGKRWRSLTPAERQPYVQEAERLRQQHQKDYPHYKYRPRRRKS
M. musculus	Sox1	Sox1	P53783	Chr8		RVKRPMNAFMVWSRGQRRKMAQENPKMHNSEISKRLGAEWKVMSEAEKRPFIDEAKRLRALHMKEHPDYKYRPRRKTK	MYSMMMETDLHSPGGAQAPTNLSGPAGAGGGGGGGGGGGGGGGTKANQDRVKRPMNAFMVWSRGQRRKMAQENPKMHNSEISKRLGAEWKVMSEAEKRPFIDEAKRLRALHMKEHPDYKYRPRRKTKTLLKKDKYSLAGGLLAAGAGGGGAAVAMGVGVGVGAAAVGQRLESPGGAAGGGYAHVNGWANGAYPGSVAAAAAAAAMMQEAQLAYGQHPGAGGAHPHAHPAHPHPHHPHAHPHNPQPMHRYDMGALQYSPISNSQGYMSASPSGYGGIPYGAAAAAAAAAGGAHQNSAVAAAAAAAAASSGALGALGSLVKSEPSGSPPAPAHSRAPCPGDLREMISMYLPAGEGGDPAAAAAAAAQSRLHSLPQHYQGAGAGVNGTVPLTHI
M. musculus	Sox2	Sox2	P48432	Chr3		RVKRPMNAFMVWSRGQRRKMAQENPKMHNSEISKRLGAEWKLLSETEKRPFIDEAKRLRALHMKEHPDYKYRPRRKTK	MYNMMETELKPPGPQQASGGGGGGGNATAAATGGNQKNSPDRVKRPMNAFMVWSRGQRRKMAQENPKMHNSEISKRLGAEWKLLSETEKRPFIDEAKRLRALHMKEHPDYKYRPRRKTKTLMKKDKYTLPGGLLAPGGNSMASGVGVGAGLGGGLNQRMDSYAHMNGWSNGSYSMMQEQLGYPQHPGLNAHGAAQMQPMHRYVVSALQYNSMTSSQTYMNGSPTYSMSYSQQGTPGMALGSMGSVVKSEASSSPPVVTSSSHSRAPCQAGDLRDMISMYLPGAEVPEPAAPSRLHMAQHYQSGPVPGTAKYGTLPLSHM
M. musculus	Sox3	Sox3	P53784	ChrX		RVKRPMNAFMVWSRGQRRKMALENPKMHNSEISKRLGADWKLLTDAEKRPFIDEAKRLRAVHMKEYPDYKYRPRRKTK	MYSLLETELKNPVGPPTPAAGTGVPAAPGAAGKSGANPAGGANAGNGGSGGANGGGGGGGGGGSDQDRVKRPMNAFMVWSRGQRRKMALENPKMHNSEISKRLGADWKLLTDAEKRPFIDEAKRLRAVHMKEYPDYKYRPRRKTKTLLKKDKYSLPGGLLPPGAAAAAAAAAAAAAASSPVGVGQRLDTYTHVNGWANGAYSLVQEQLGYAQPPSMSSPPPPPALPQMHRYDMAGLQYSPMMPPGAQSYMNAAAAAAAASGYGGMAPSAAAAAAAAYGQQPATAAAAAAAAAAMSLGPMGSVVKSEPSSPPPAIASHSQRACLGDLRDMISMYLPPGGDAADAASPLPGGRLHGVHQHYQGAGTAVNGTVPLTHI
M. musculus	Sox14	Sox14	Q04892	Chr9		HIKRPMNAFMVWSRGQRRKMAQENPKMHNSEISKRLGAEWKLLSEAEKRPYIDEAKRLRAQHMKEHPDYKYRPRRKPK	MSKPSDHIKRPMNAFMVWSRGQRRKMAQENPKMHNSEISKRLGAEWKLLSEAEKRPYIDEAKRLRAQHMKEHPDYKYRPRRKPKNLLKKDRYVFPLPYLGDTDPLKAAGLPVGASDGLLSAPEKARAFLPPASAPYSLLDPAQFSSSAIQKMGEVPHTLATSALPYASTLGYQNGAFGSLSCPSQHTHTHPSPTNPGYVVPCNCTAWSASTLQPPVAYILFPGMTKTGIDPYSSAHATAM
M. musculus	Sox21	Sox21	Q811W0	Chr14		HVKRPMNAFMVWSRAQRRKMAQENPKMHNSEISKRLGAEWKLLTESEKRPFIDEAKRLRAMHMKEHPDYKYRPRRKPK	MSKPVDHVKRPMNAFMVWSRAQRRKMAQENPKMHNSEISKRLGAEWKLLTESEKRPFIDEAKRLRAMHMKEHPDYKYRPRRKPKTLLKKDKFAFPVPYGLGSVADAEHPALKAGAGLHAGAGGGLVPESLLANPEKAAAAAAAAAARVFFPQSAAAAAAAAAAAAAGSPYSLLDLGSKMAEISSSSSGLPYASSLGYPTAGAGAFHGAAAAAAAAAAAAGGHTHSHPSPGNPGYMIPCNCSAWPSPGLQPPLAYILLPGMGKPQLDPYPAAYAAAL
M. musculus	Sox4	Sox4	Q06831	Chr13		HIKRPMNAFMVWSQIERRKIMEQSPDMHNAEISKRLGKRWKLLKDSDKIPFIQEAERLRLKHMADYPDYKYRPRKKVK	MVQQTNNAENTEALLAGESSDSGAGLELGIASSPTPGSTASTGGKADDPSWCKTPSGHIKRPMNAFMVWSQIERRKIMEQSPDMHNAEISKRLGKRWKLLKDSDKIPFIQEAERLRLKHMADYPDYKYRPRKKVKSGNAGAGSAATAKPGEKGDKVAGSSGHAGSSHAGGGAGGSSKPAPKKSCGPKVAGSSVGKPHAKLVPAGGSKAAASFSPEQAALLPLGEPTAVYKVRTPSAATPAASSSPSSALATPAKHPADKKVKRVYLFGSLGASASPVGGLGASADPSDPLGLYEDGGPGCSPDGRSLSGRSSAASSPAASRSPADHRGYASLRAASPAPSSAPSHASSSLSSSSSSSSGSSSSDDEFEDDLLDLNPSSNFESMSLGSFSSSSALDRDLD…
M. musculus	Sox5	Sox5	P35710	Chr6		HIKRPMNAFMVWAKDERRKILQAFPDMHNSNISKILGSRWKAMTNLEKQPYYEEQARLSKQHLEKYPDYKYKPRPKRT	MLTDPDLPQEFERMSSKRPASPYGETDGEVAMVTSRQKVEEEESERLPAFHLPLHVSFPNKPHSEEFQPVSLLTQETCGPRTPTVQHNTMEVDGNKVMSSLSPYNSSTSPQKAEEGGRQSGESVSSAALGTPERRKGSLADVVDTLKQRKMEELIKNEPEDTPSIEKLLSKDWKDKLLAMGSGNFGEIKGTPESLAEKERQLMGMINQLTSLREQLLAAHDEQKKLAASQIEKQRQQMELAKQQQEQIARQQQQLLQQQHKINLLQQQIQVQGQLPPLMIPVFPPDQRTLAAAAQQGFLLPPGFSYKAGCSDPYPVQLIPTTMAAAAAATPGLGPLQLQQFYAAQLAAMQVSPGGKLLGLPQGNLGAAVSPTSIHTDKSTNSPPPKSKDEVAQPLNLSA…
M. musculus	Sox7	Sox7	P40646	Chr14		RIRRPMNAFMVWAKDERKRLAVQNPDLHNAELSKMLGKSWKALTLSQKRPYVDEAERLRLQHMQDYPNYKYRPRRKKQ	MASLLGAYPWTEGLECPALEAELSDGLSPPAVPRPSGDKSSESRIRRPMNAFMVWAKDERKRLAVQNPDLHNAELSKMLGKSWKALTLSQKRPYVDEAERLRLQHMQDYPNYKYRPRRKKQGKRLCKRVDPGFLLSSLSRDQNTLPEKNGIGRGEKEDRGEYSPGATLPGLHSCYREGAAAAPGSVDTYPYGLPTPPEMSPLDALEPEQTFFSSSCQEEHGHPHHLPHLPGPPYSPEFTPSPLHCSHPLGSLALGQSPGVSMMSSVSGCPPSPAYYSHATYHPLHPNLQAHLGQLSPPPEHPGFDTLDQLSQVELLGDMDRNEFDQYLNTPGHPDSAAGVGTLTGHVPLSQGTPTGPTETSLISVLADATATYYNSYSVS
M. musculus	Sox9	Sox9	Q04887	Chr11		HVKRPMNAFMVWAQAARRKLADQYPHLHNAELSKTLGKLWRLLNESEKRPFVEEAERLRVQHKKDHPDYKYQPRRRKS	MNLLDPFMKMTDEQEKGLSGAPSPTMSEDSAGSPCPSGSGSDTENTRPQENTFPKGEPDLKKESEEDKFPVCIREAVSQVLKGYDWTLVPMPVRVNGSSKNKPHVKRPMNAFMVWAQAARRKLADQYPHLHNAELSKTLGKLWRLLNESEKRPFVEEAERLRVQHKKDHPDYKYQPRRRKSVKNGQAEAEEATEQTHISPNAIFKALQADSPHSSSGMSEVHSPGEHSGQSQGPPTPPTTPKTDVQAGKVDLKREGRPLAEGGRQPPIDFRDVDIGELSSDVISNIETFDVNEFDQYLPPNGHPGVPATHGQVTYTGSYGISSTAPTPATAGHVWMSKQQAPPPPPQQPPQAPQAPQAPPQQQAPPQQPQAPQQQQAHTLTTLSSEPGQSQRTHIKTEQ…
