# Supplementary material for: Duplication and expression of Sox genes in spiders
Source: BMC Evol Biol. 2018 Dec 27;18:205. doi: 10.1186/s12862-018-1337-4 (PMC6307133; doi:10.1186/s12862-018-1337-4)
Supplement: Supplementary file 4 — Table 2. Gene and scaffold IDs of Sox and linked genes in the P. tepidariorum genome. (TXT 8 kb) [file 12862_2018_1337_MOESM4_ESM.txt]

AUG3 ID	Gene	Gene ID	Scaffold ID	position start	position end	Strand
aug3.g20485.t1	acidic leucine-rich nuclear phosphoprotein 32 family member B-like	ANP32B	Scf5bK3_446	673121	673375	-
aug3.g13909.t1	uncharacterised	-	Scf5bK3_446	811986	812540	-
aug3.g13908.t1	uncharacterised	-	Scf5bK3_446	921012	921359	+
aug3.g13907.t1	uncharacterised	-	Scf5bK3_446	942369	954080	+
aug3.g11062.t1	uncharacterised	-	Scf5bK3_446	1128334	1187053	+
aug3.g11061.t1	ptSoxN	ptSoxN	Scf5bK3_446	1195210	1196322	+
aug3.g23020.t1	uncharacterised	-	Scf5bK3_446	1338353	1338550	+
aug3.g16419.t1	guanylate cyclase 32E-like	Gyc32E	Scf5bK3_446	1388721	1436660	+
aug3.g16418.t1	probable cytosolic iron-sulfur protein assembly protein CIAO1 homolog	CIAO1	Scf5bK3_446	1458897	1459892	+
aug3.g16417.t1	clustered mitochondria protein homolog	CLUH	Scf5bK3_446	1471826	1511339	-
aug3.g16416.t1	gastrula zinc finger protein	XICGF57.1	Scf5bK3_446	1517302	1518555	+
aug3.g2660.t1	dynein intermediate chain 1	DYNC1	Scf5bK3_756	2753667	2787570	-
aug3.g2661.t1	intraflagellar transport protein 80 homolog	IFT80	Scf5bK3_756	2792448	2830771	-
aug3.g2662.t1	uncharacterised	-	Scf5bK3_756	2831085	2832770	-
aug3.g2663.t1	uncharacterised	-	Scf5bK3_756	2841185	2846642	+
aug3.g2664.t1	Transposable element Tc transposase	TE	Scf5bK3_756	2890452	2913336	-
aug3.g2665.t1	Dichaete	D	Scf5bK3_756	2913576	2914499	+
aug3.g2666.t1	ptSox21a-1	ptSox21a-1	Scf5bK3_756	3131687	3134940	+
aug3.g2667.t1	uncharacterised	-	Scf5bK3_756	3236646	3249354	-
aug3.g2668.t1	uncharacterised	-	Scf5bK3_756	3268303	3279723	+
aug3.g2669.t1	casein kinase I-like	CKL1	Scf5bK3_756	3318817	3354747	+
aug3.g2670.t1	MFS transporter	MFS	Scf5bK3_756	3369768	3370013	+
aug3.g2671.t1	uncharacterised	-	Scf5bK3_756	3381557	3384977	+
aug3.g6495.t1	uncharacterised	-	Scf5bK3_235	575173	575527	-
aug3.g6494.t1	protein FAM76A	FAM76A	Scf5bK3_235	578950	594024	-
aug3.g6493.t1	ADP-ribosylation factor-like protein 3	ARL3	Scf5bK3_235	594684	601719	+
aug3.g6492.t1	kielin/chordin-like protein	KCP	Scf5bK3_235	606438	634651	-
aug3.g6491.t1	peroxisome biogenesis factor 1-like	PEX1	Scf5bK3_235	663841	706017	+
aug3.g10998.t1	ptSox21a-2	ptSox21a-2	Scf5bK3_235	833153	833878	-
aug3.g10997.t1	uncharacterised	-	Scf5bK3_235	871808	877219	+
aug3.g10996.t1	glutathione peroxidase/Thioredoxin-like	GPX	Scf5bK3_235	908112	915821	-
aug3.g10995.t1	glutathione peroxidase/Thioredoxin-like	GPX	Scf5bK3_235	919431	941515	-
aug3.g10994.t1	caldesmon-like/venom protease	CALD	Scf5bK3_235	956140	1001557	+
aug3.g10993.t1	uncharacterised	-	Scf5bK3_235	1014817	1097915	-
aug3.g24914.t1	ptSox21b-1	ptSox21b-1	Scf5bK3_5861	2639	3769	+
aug3.g5855.t1	uncharacterised	-	Scf5bK3_642	2483252	2486876	-
aug3.g5854.t1	peroxisomal trans-2-enoyl-CoA reductase-like/transposable element Tcb2 transposase	PERC/TE	Scf5bK3_642	2555587	2580757	+
aug3.g5853.t1	uncharacterised	-	Scf5bK3_642	2597535	2603385	+
aug3.g5852.t1	neurensin-1-like	NRSN1	Scf5bK3_642	2679508	2710185	-
aug3.g5851.t1	Transposable element Tcb2 transposase	TE	Scf5bK3_642	2796933	2797946	+
aug3.g5850.t1	ptSox21b-2	ptSox21b-2	Scf5bK3_642	2831117	2832037	+
N/A	ptSoxB-like	ptSoxB-like	Scf5bK3_642	2901520	2901754	-
aug3.g21844.t1	Transposable element Tcb1 transposase	TE	Scf5bK3_5502	5458	10441	+
aug3.g8207.t1	Transposable element Tcb2 transposase	TE	Scf5bK3_5502	274890	275793	-
aug3.g8208.t1	ptSoxC-1	ptSoxC-1	Scf5bK3_5502	289206	290321	+
aug3.g8209.t1	band 4.1-like protein 3	EPB41L3	Scf5bK3_5502	481385	502892	+
aug3.g8210.t1	CDK5 and ABL1 enzyme substrate 2	CABLES2	Scf5bK3_5502	509199	527941	-
aug3.g8211.t1	E3 ubiquitin-protein ligase MIB1	MIB1	Scf5bK3_5502	528776	548836	+
aug3.g8212.t1	E3 ubiquitin-protein ligase MIB1	MIB1	Scf5bK3_5502	550371	581974	+
aug3.g12933.t1	gamma-aminobutyric acid receptor subunit beta	GABRB2	Scf5bK3_250	1213611	1214150	-
aug3.g12934.t1	uncharacterised	-	Scf5bK3_250	1225208	1232744	+
aug3.g12935.t1	glucose dehydrogenase	GLD	Scf5bK3_250	1265569	1313641	-
aug3.g12936.t1	growth arrest-specific protein 2	GAS2	Scf5bK3_250	1378882	1417537	+
aug3.g12937.t1	uncharacterised	-	Scf5bK3_250	1423602	1425560	-
aug3.g12938.t1	ptSoxC-2	ptSoxC-2	Scf5bK3_250	1427127	1428179	-
aug3.g12939.t1	putative nuclease HARBI1	HARBI1	Scf5bK3_250	1428731	1439362	+
aug3.g12940.t1	15-hydroxyprostaglandin dehydrogenase [NAD(+)]	HPGD	Scf5bK3_250	1441625	1454143	-
aug3.g12941.t1	15-hydroxyprostaglandin dehydrogenase [NAD(+)]	HPGD	Scf5bK3_250	1458248	1471943	-
aug3.g5592.t1	uncharacterised	-	Scf5bK3_250	1533136	1534836	+
aug3.g5593.t1	15-hydroxyprostaglandin dehydrogenase [NAD(+)]	HPGD	Scf5bK3_250	1545537	1551681	-
aug3.g8074.t1	uncharacterised	-	Scf5bK3_1364	11199	19588	+
aug3.g8073.t1	ptSoxD-1	ptSoxD-1	Scf5bK3_1364	37873	135263	-
aug3.g8072.t1	uncharacterised	-	Scf5bK3_1364	260103	266374	+
aug3.g8071.t1	MFS-type transporter SLC18B1	SLC18B1	Scf5bK3_1364	335293	396926	-
aug3.g8070.t1	uncharacterised	-	Scf5bK3_1364	405885	406250	+
aug3.g8069.t1	trafficking protein particle complex subunit 9-like	TRAPPC9	Scf5bK3_1364	413314	488979	-
aug3.g8068.t1	protein FAM91A1-like	FAM91A1	Scf5bK3_1364	491765	560599	+
aug3.g622.t1	density-regulated protein homolog	DENR	Scf5bK3_50	6042257	6057065	-
aug3.g623.t1	Y+L amino acid transporter 2	YLAT2	Scf5bK3_50	6059323	6107052	+
aug3.g624.t1	uncharacterised	-	Scf5bK3_50	6067290	6068162	+
aug3.g625.t1	uncharacterised	-	Scf5bK3_50	6115432	6129678	-
aug3.g626.t1	uncharacterised	-	Scf5bK3_50	6131536	6218973	+
aug3.g13250.t1	ptSoxD-2	ptSoxD-2	Scf5bK3_50	6781001	6846009	+
aug3.g13249.t1	serine/threonine-protein kinase RIO1	RIOK	Scf5bK3_50	6854139	6855623	-
aug3.g13248.t1	KRR1 small subunit processome component homolog	KRR1	Scf5bK3_50	6863561	6874634	+
aug3.g13247.t1	coiled-coil-helix-coiled-coil-helix domain-containing protein 2-like	CHCHD2	Scf5bK3_50	6876448	6885520	-
aug3.g13246.t1	cyclin-H-like	CCNH	Scf5bK3_50	6891254	6909441	-
aug3.g13245.t1	dystrobrevin beta	DTNB	Scf5bK3_50	6910356	6933330	+
aug3.g18652.t1	TBC1 domain family member 9	TBC1D9	Scf5bK3_3958	10101	38735	+
aug3.g18651.t1	ptSoxE-1	ptSoxE-1	Scf5bK3_3958	158900	182145	-
aug3.g18650.t1	uncharacterised	-	Scf5bK3_3958	188921	198022	-
aug3.g12029.t1	17-beta-hydroxysteroid dehydrogenase type 6	HSD17B6	Scf5bK3_3958	207986	231243	+
aug3.g12028.t1	crossover junction endonuclease MUS81	MUS81	Scf5bK3_3958	233460	251453	-
aug3.g12027.t1	cyclin-dependent kinase 14	CDK14	Scf5bK3_3958	273122	293196	-
aug3.g2540.t1	40S ribosomal protein S18	RPS18	Scf5bK3_306	8382715	8395343	+
aug3.g2541.t1	uncharacterised	-	Scf5bK3_306	8385971	8386684	-
aug3.g2542.t1	40S ribosomal protein S18	RPS18	Scf5bK3_306	8389565	8395320	+
aug3.g21653.t1	Transposable element Tc1 transposase	TE	Scf5bK3_306	8459979	8460816	+
aug3.g815.t1	Transposable element Tc1 transposase	TE	Scf5bK3_306	8502511	8503005	+
aug3.g816.t1	ptSoxE-2	ptSoxE-2	Scf5bK3_306	8549037	8618073	+
aug3.g817.t1	Transposable element Tc3 transposase	TE	Scf5bK3_306	8642801	8643151	-
aug3.g818.t1	elongation of very long chain fatty acids protein	ELOV	Scf5bK3_306	8658256	8673530	+
aug3.g819.t1	uncharacterised	-	Scf5bK3_306	8690472	8691341	+
aug3.g820.t1	alkaline phosphatase, tissue-nonspecific isozyme-like	ALPL	Scf5bK3_306	8701096	8718420	-
aug3.g821.t1	alkaline phosphatase, tissue-nonspecific isozyme-like	ALPL	Scf5bK3_306	8729029	8745859	-
aug3.g20422.t1	uncharacterised	-	Scf5bK3_258	24375	24680	-
aug3.g14869.t1	Transposable element Tc1 transposase	TE	Scf5bK3_258	50133	50564	+
aug3.g14870.t1	methionyl-tRNA formyltransferase, mitochondrial	MTFMT	Scf5bK3_258	85752	110899	-
aug3.g14871.t1	histone-lysine N-methyltransferase SETMAR-like	SETMAR	Scf5bK3_258	113406	113756	+
aug3.g18998.t1	Transposable element Tcb2 transposase	TE	Scf5bK3_258	222552	222881	-
aug3.g18997.t1	ptSoxF-1	ptSoxF-1	Scf5bK3_258	246465	324168	+
aug3.g8205.t1	Transposable element Tc1 transposase	TE	Scf5bK3_258	383439	383882	-
aug3.g8204.t1	microtubule-associated protein Jupiter-like	JPT	Scf5bK3_258	414022	453595	-
aug3.g8203.t1	uncharacterised	-	Scf5bK3_258	545564	554806	+
aug3.g8202.t1	uncharacterised	-	Scf5bK3_258	561558	562472	+
aug3.g8201.t1	pantetheinase	VNN	Scf5bK3_258	600887	603237	+
aug3.g24003.t1	uncharacterised	-	Scf5bK3_56	963074	963676	+
aug3.g24004.t1	Transposable element Tc1 transposase	TE	Scf5bK3_56	969902	970168	-
aug3.g24005.t1	uncharacterised	-	Scf5bK3_56	1064779	1065435	+
aug3.g24006.t1	uncharacterised	-	Scf5bK3_56	1076788	1077558	-
aug3.g24007.t1	Transposable element Tcb2 transposase	TE	Scf5bK3_56	1163287	1163895	-
aug3.g24008.t1	ptSoxF-2	ptSoxF-2	Scf5bK3_56	1232399	1315336	+
aug3.g16005.t1	uncharacterised	-	Scf5bK3_56	1341468	1344443	+
aug3.g16004.t1	histone H2B-like	H2B	Scf5bK3_56	1408846	1409268	+
aug3.g24198.t1	aquaporin-9	AQP9	Scf5bK3_56	1619196	1620952	-
aug3.g10062.t1	aquaporin-9	AQP9	Scf5bK3_56	1647605	1653905	+
aug3.g10061.t1	protein broad-minded (putative)	TBC1D32	Scf5bK3_56	1663725	1725867	-
