# Supplementary material for: Duplication and expression of Sox genes in spiders
Source: BMC Evol Biol. 2018 Dec 27;18:205. doi: 10.1186/s12862-018-1337-4 (PMC6307133; doi:10.1186/s12862-018-1337-4)
Supplement: Supplementary file 5 — Table 3. Gene and scaffold IDs of Sox and linked genes in the S. mimosarum genome. (TXT 3 kb) [file 12862_2018_1337_MOESM5_ESM.txt]

Protein ID	Gene	Gene ID	Scaffold ID	position start	position end	Strand
X975_22670	smSoxN	smSoxN	KK116751.1	112825	113931	+
X975_12768	smDichaete	smDichaete	KK120487.1	115583	115783	+
X975_10364	smSox21a-1	smSox21a-1	KK118790.1	220546	220776	+
X975_16693	smSox21a-2	smSox21a-2	KK117635.1	74856	74626	-
X975_16694	hypothetical protein	-	KK117635.1	147265	155509	+
X975_14485	39S ribosomal protein L48	MRPL48	KK112918.1	120165	169805	+
X975_14486	Cryptochrome-1	CRY1	KK112918.1	175375	190042	-
X975_14487	Cryptochrome-1	CRY1	KK112918.1	204326	204496	-
X975_14488	smSox21b	smSox21b	KK112918.1	322999	323229	+
X975_14489	Transposable element Tc1 transposase	TE	KK112918.1	352286	363500	-
X975_14490	hypothetical protein	-	KK112918.1	366344	367819	+
X975_14491	WD repeat-containing protein 16	WDR16	KK112918.1	371046	378143	-
X975_14492	hypothetical protein	-	KK112918.1	381009	386086	-
X975_14493	WD repeat-containing protein 16	WDR16	KK112918.1	390477	400328	-
X975_25880	smSoxC-1	smSoxC-1	KK114489.1	368231	369403	+
X975_23558	AH receptor-interacting protein	AIP	KK121688.1	48301	48528
X975_23559	F-box/WD repeat-containing protein 7	FBXW7	KK121688.1	104587	130513
X975_23560	F-box/WD repeat-containing protein 7	FBXW7	KK121688.1	144657	153806
X975_23561	hypothetical protein	-	KK121688.1	170697	171113
X975_23563	hypothetical protein	-	KK121688.1	203838	204136
X975_23564	smSoxC-2	smSoxC-2	KK121688.1	218877	219884	-
X975_23565	smSoxC-3	smSoxC-3	KK121688.1	221009	221773	+
X975_23566	hypothetical protein	-	KK121688.1	241159	246999
X975_10142	hypothetical protein	-	KK117271.1	348088	348768	+
X975_10143	hypothetical protein	-	KK117271.1	385866	394691	-
X975_10144	putative phosphatidate phosphatase	PAP	KK117271.1	414785	430181	+
X975_10145	Histone H4	H4	KK117271.1	441917	442513	+
X975_10146	Organic cation transporter protein	Orct	KK117271.1	490851	547135	-
-	smSoxC-4	smSoxC-4	KK117271.1	562900	563124	+
X975_10147	hypothetical protein	-	KK117271.1	574791	579317	-
X975_17220	Alpha-ketoglutarate-dependent dioxygenase alkB-like protein	ALKB	KK116155.1	36275	86147	+
X975_17221	KRR1 small subunit processome component-like protein	KRR1	KK116155.1	91541	182092	-
X975_17222	Serine/threonine-protein kinase RIO1	RIOK	KK116155.1	202936	204489	+
X975_17223	smSoxD-1	smSoxD-1	KK116155.1	255030	322588	-
X975_17224	hypothetical protein	-	KK116155.1	339876	340532	-
X975_20513	hypothetical protein	-	KK113558.1	245046	254297	+
-	smSoxD-2	smSoxD-2	KK113558.1	407466	420017	+
X975_20514	Transposable element Tc1 transposase	TE	KK113558.1	462427	473310	-
X975_20515	hypothetical protein	-	KK113558.1	607887	609453	+
X975_20516	hypothetical protein	-	KK113558.1	623589	633187	-
X975_10805	Zinc transporter ZIP11	SLC39A11	KK121864.1	1860	15731	+
X975_10806	Mediator of RNA polymerase II transcription subunit 30	MED30	KK121864.1	19582	38959	-
X975_10807	smSoxE-1	smSoxE-1	KK121864.1	79844	126835	+
X975_16527	smSoxE-2	smSoxE-2	KK112874.1	85080	85436	+
X975_16528	putative urease accessory protein ureG-like protein	ureG	KK112874.1	278418	317570	-
X975_16529	hypothetical protein	-	KK112874.1	351062	361170	+
X975_20836	hypothetical protein	-	KK119712.1	33608	34279	-
-	smSoxF	smSoxF	KK119712.1	208630	34670	-
X975_20837	hypothetical protein	-	KK119712.1	473048	487195	+
X975_20838	Transposable element Tcb1 transposase	TE	KK119712.1	544372	550471	+
X975_20839	Lethal(3)malignant brain tumor-like protein 3	L3MBTL3	KK119712.1	607923	611592	-
X975_20840	Lethal(3)malignant brain tumor-like protein 1	L3MBTL1	KK119712.1	633242	637400	-
X975_20841	Lethal(3)malignant brain tumor-like protein 3	L3MBTL3	KK119712.1	650139	682039	-
